# Supplementary material for: Disposable Foamed Silicone Composite Actuator Powered by Sublimation
Source: Polymers (Basel). 2025 Nov 15;17(22):3032. doi: 10.3390/polym17223032 (PMC12656423; doi:10.3390/polym17223032)
Supplement: Supplementary file 1 [file polymers-17-03032-s001.zip]

Archive with 1 entries (1 files):
- polymers-3960996-supplementary.pdf
